# Supplementary material for: Physicochemical Investigations on Samples Composed of a Mixture of Plant Extracts and Biopolymers in the Broad Context of Further Pharmaceutical Development
Source: Polymers (Basel). 2025 May 28;17(11):1499. doi: 10.3390/polym17111499 (PMC12157323; doi:10.3390/polym17111499)
Supplement: Supplementary file 1 [file polymers-17-01499-s001.zip]

Archive with 1 entries (1 files):
- polymers-3624740-supplementary.pdf
